# Supplementary material for: The Role of Anisakis sp. in α-Gal Sensitization: Implications for Parasitic-Induced Meat Allergy
Source: Pathogens. 2025 Aug 7;14(8):789. doi: 10.3390/pathogens14080789 (PMC12389079; doi:10.3390/pathogens14080789)
Supplement: Supplementary file 1 [file pathogens-14-00789-s001.zip]

Archive with 1 entries (1 files):
- pathogens-3739580-supplementary.pdf
